# Supplementary material for: Paeonolide as a Novel Regulator of Core-Binding Factor Subunit Alpha-1 in Bone-Forming Cells
Source: Int J Mol Sci. 2021 May 6;22(9):4924. doi: 10.3390/ijms22094924 (PMC8125120; doi:10.3390/ijms22094924)
Supplement: Supplementary file 1 [file ijms-22-04924-s001.zip]

Archive with 1 entries (1 files):
- ijms-1167181-supplementary.pdf
